# Supplementary material for: Monitoring of the Physicochemical Properties and Aflatoxin of Aspergillus flavus-Contaminated Peanut Kernels Based on Near-Infrared Spectroscopy Combined with Machine Learning
Source: Foods. 2025 Jun 22;14(13):2186. doi: 10.3390/foods14132186 (PMC12249350; doi:10.3390/foods14132186)
Supplement: Supplementary file 1 [file foods-14-02186-s001.zip]

Archive with 1 entries (1 files):
- foods-3699444-supplementary.pdf
